# Supplementary material for: Estimates of Dietary Exposure to Antibiotics among a Community Population in East China
Source: Antibiotics (Basel). 2022 Mar 17;11(3):407. doi: 10.3390/antibiotics11030407 (PMC8944873; doi:10.3390/antibiotics11030407)
Supplement: Supplementary file 1 [file antibiotics-11-00407-s001.zip]

Archive with 1 entries (1 files):
- antibiotics-1620202-supplementary.pdf
